# Supplementary material for: Appropriateness of Prescribing Transmucosal Immediate-Release Fentanyl in the Emergency Room, During Hospitalization, and at Discharge: A Retrospective Study
Source: Pharmaceuticals (Basel). 2024 Nov 28;17(12):1609. doi: 10.3390/ph17121609 (PMC11677940; doi:10.3390/ph17121609)
Supplement: Supplementary file 1 [file pharmaceuticals-17-01609-s001.zip]

Archive with 1 entries (1 files):
- pharmaceuticals-3304532-supplementary.pdf
